# Supplementary material for: LC–MS-Based Lipidomic Analysis of Serum Samples from Spontaneously Hypertensive Rats Treated with an Extract of Acanthopanax sessiliflorus Fruits
Source: Molecules. 2020 Jul 17;25(14):3269. doi: 10.3390/molecules25143269 (PMC7397080; doi:10.3390/molecules25143269)
Supplement: Supplementary file 1 [file molecules-25-03269-s001.zip]

Archive with 2 entries (2 files):
- Supplementary Figure S1.doc
- Supplementary Table S1-S3.doc
